# Supplementary material for: Simultaneous Detection of Adenosine Triphosphate and Glucose Based on the Cu-Fenton Reaction
Source: Sensors (Basel). 2018 Jul 4;18(7):2151. doi: 10.3390/s18072151 (PMC6069456; doi:10.3390/s18072151)
Supplement: Supplementary file 1 [file sensors-18-02151-s001.zip]

Archive with 1 entries (1 files):
- sensors-315442-supplementary.doc
